# Supplementary material for: Case Report: Good Prognosis of Mixed Alien Hand Syndrome by Verbal-Cue Rehabilitation Exercise
Source: Front Neurol. 2021 Sep 8;12:718706. doi: 10.3389/fneur.2021.718706 (PMC8455835; doi:10.3389/fneur.2021.718706)
Supplement: Supplementary file 1 [file Data_Sheet_1.ZIP]

Archive with 2 entries (2 files):
- Supplementary video 2.wmv
- Supplementary video 1.wmv
